# Supplementary material for: Association of Serum Creatinine, Urea, and Glomerular Filtration Rate with the Progression of Diabetic Associated Kidney Complications: A Retrospective Case-Control Study
Source: Curr Issues Mol Biol. 2026 Feb 2;48(2):167. doi: 10.3390/cimb48020167 (PMC12939092; doi:10.3390/cimb48020167)
Supplement: Supplementary file 1 [file cimb-48-00167-s001.zip]

Archive with 1 entries (1 files):
- cimb-4062337-supplementary.pdf
